# Supplementary material for: Rapid Diagnostic Test to Detect and Discriminate Infectious Hematopoietic Necrosis Virus (IHNV) Genogroups U and M to Aid Management of Pacific Northwest Salmonid Populations
Source: Animals (Basel). 2022 Jul 9;12(14):1761. doi: 10.3390/ani12141761 (PMC9311590; doi:10.3390/ani12141761)
Supplement: Supplementary file 1 [file animals-12-01761-s001.zip]

Archive with 1 entries (1 files):
- animals-1756743-supplementary.pdf
